# Supplementary material for: Visible-Light-Driven AO7 Photocatalytic Degradation and Toxicity Removal at Bi-Doped SrTiO3
Source: Materials (Basel). 2022 Mar 27;15(7):2465. doi: 10.3390/ma15072465 (PMC8999963; doi:10.3390/ma15072465)
Supplement: Supplementary file 1 [file materials-15-02465-s001.zip]

Archive with 1 entries (1 files):
- materials-1636869-supplementary.pdf
